# Supplementary material for: Genes and Gene Functions Associated with Morphological, Productive, Reproductive, and Carcass Quality Traits in Pigs: A Functional Bioinformatics Approach
Source: Curr Issues Mol Biol. 2026 Jan 30;48(2):153. doi: 10.3390/cimb48020153 (PMC12939253; doi:10.3390/cimb48020153)
Supplement: Supplementary file 1 [file cimb-48-00153-s001.zip]

Archive with 2 entries (2 files):
- Table S1. Genes and reference.pdf
- Table S2. Protein-protein interactions corresponding to high-, medium-, and low-degree nodes identified using the STRING database..pdf
